# Supplementary material for: Role of Right Ventricular Global Longitudinal Strain in Predicting Early and Long-Term Mortality in Cardiac Resynchronization Therapy Patients
Source: PLoS One. 2015 Dec 23;10(12):e0143907. doi: 10.1371/journal.pone.0143907 (PMC4689553; doi:10.1371/journal.pone.0143907)
Supplement: S1 Dataset — (ZIP) [file pone.0143907.s001.zip]

Archive with 1 entries (1 files):
- RV_database_2015.09.18.xlsx
