# Supplementary material for: Role of Right Ventricular Global Longitudinal Strain in Predicting Early and Long-Term Mortality in Cardiac Resynchronization Therapy Patients
Source: PLoS One. 2015 Dec 23;10(12):e0143907. doi: 10.1371/journal.pone.0143907 (PMC4689553; doi:10.1371/journal.pone.0143907)
Supplement: S1 Dataset — (ZIP) [file pone.0143907.s001.zip › RV_database_2015.09.18.xlsx]

## Sheet: final
Short ID	ID	6 months death	6 months death or ICD shock	24 months death	24 months death or ICD shocks	Age	Male gender	baseline NYHA III/IV	baseline NYHA I-IV	baseline BMI	Left bundle branch block	baseline QRS	CRT-D	Lead position	Optimal lead position (lateral/posterolateral)	Ischaemic aetiology	Atrial fibrillation any time	Diabetes mellitus	Hypertension	BB	ACEI/ARB	ACE-I	ARB	ALD-ANT	Diuretics	Loop diuretics	Thiazide diuretics	Previous AMI	Baseline Septal akinesis	Baseline Lateral akinesis	Baseline Anterior akinesis	Baseline Inferior akinesis	Baseline Posterior akinesis	Baseline Apical akinesis	Baseline S	Baseline E'	Baseline A'	Baseline E/E'	Baseline LVIDd (mm)	Baseline LVIDd (cm)	Baseline LVIDs (mm)	Baseline LVIDs (cm)	Baseline IVSd (mm)	Baseline IVSd (cm)	Baseline LVPWd (mm)	Baseline LVPWd (cm)	Baseline EF(%) - Teicholz	Baseline IVSd/LVPWd	Baseline LV Mass (Devereux)
3	CRT/3	1		1		77	1	0	2	28	0	200	0	lateral	1	1	0	1	1	1	1	1	0	0	1	1	0	1	0	0	0	1	0	0	6	6		14	60	6	46		16		11		44.5
4	CRT/4	0		0		70	1	1	3	30	0	230	0	midlateral	0	1	1	0	1	1	1	0	1	1	1	1	0	1	0	0	0	0	0	0					68	6.8	60	6	9	0.9	9.4	0.94	24.4	0.957447	222.785
5	CRT/5	0	0	0	0	70	1	1	3	31	1	210	1	posterolateral	1	0	0	1	1	1	1	1	0	1	1	1	0	0								6.2		16.9355	89	8.9	79	7.9	8.6	0.86	8.3	0.83	23.2	1.03614	283.754
9	CRT/9	1	0	1		60	1	1	3		1	120	0	posteroseptal	0	0	1	0	1	1	1	1	0	0	0	0	0	0											65	6.5	54		14		17		36.1
11	CRT/11	0	0	0	0	69	1	1	3	24	1	180	1	lateral	1	1	0	0	0	1	1	1	0	1	0	0	0	1	0	0	0	0	0	0	4.5	8	6	15.25	66	6.6	55.5	5.55	9	0.9	12	1.2	21.5	0.75	260.978
12	CRT/12	0	0	0	0	59	1	0	2	25	1	170	1	posterolateral	1	1	1	0	1	1	1	1	0	1	1	1	0	1	1	0	1	0	0	1	4.6	4.6	7.2	11.7391	76	7.6	68	6.8	5	0.5	7	0.7		0.714286	128.609
15	CRT/15	0	0	0		54	0	1	3	18	1	160	0	posterolateral	1	0	0	0	1	1	1	1	0	1	0	0	0	0							6.9	7.5	8.7	13.7333	74	7.4	61	6.1	8.8	0.88	8.3	0.83	35.3	1.06024	224.416
17	CRT/17	1	1	1	1	61	1	1	3	27	1	120	1	posterolateral	1	1	0	1	0	1	0	0	0	1	1	1	0	1	0	0	0	1	0	0	7.2	9.7		5.25773	66	6.6	49		9.9		13		49.4
18	CRT/18	0	0	0		60	0	1	3	25	0	280	0	lower lateralis	0	0	0	0	1	0	1	1	0	0	0	0	0	0							5.2	8	3.5	10.55	63	6.3	48	4.8	12	1.2	10	1	47.6	1.2	261.505
21	CRT/21	0	0	0	0	70	1	1	3	23	1	150	1	lateral	1	0	0	0	1	1	1	0	1	0	1	1	1	0							7.8	10.5		6.7619	68	6.8	59	5.9	8.4	0.84	8.2	0.82	27.8	1.02439	189.94
22	CRT/22	0	0	0	0	68	1	1	3	20	1	150	1	inferolateral	0	1	0	0	0	1	0	0	0	1	1	1	0	1	1	0	1	0	0	1	7.8	12.4	6.1	4.19355	77	7.7	63	6.3	12	1.2	10	1	37.4	1.2	351.356
23	CRT/23	0	0	0	0	57	1	1	3	26	1	150	1	lateral	1	0	1	0	1	1	1	1	0	1	1	1	0	0											60.5	6.05	52.5	5.25	12	1.2	12	1.2	27	1	281.143
25	CRT/25	0	0	0		63	1	1	3	21	1	160	0	midlateral	0	1	1	1	1	1	1	1	0	1	1	1	1	1	1	0	0	1	0	0					83	8.3	69	6.9	7.8	0.78	12	1.2	32.8	0.65	332.676
26	CRT/26	0	0	0		52	0	0	2	27	1	140	0	lateral	1	0	0	0	0	1	1	1	0	0	1	1	0	0											57	5.7	50	5	9.8	0.98	12	1.2		0.816667	222.508
27	CRT/27	0	0	0		63	0	1	3	27	1	160	0	lateral	1	1	1	0	1	1	1	0	1	0	1	1	1	1	0	0	0	0	0	0	6.9	6.2	9.9	9.83871	60	6	52	5.2	12	1.2	12	1.2		1	277.73
28	CRT/28	0	0	0	0	57	1	0	2	28	1	180	1	midlateral	0	0	0	0	0	1	1	1	0	1	1	1	0	0							5.3	6	8.2	10.3333	95	9.5	85	8.5	8.4	0.84	8	0.8	22.2	1.05	293.44
29	CRT/29	0	0	0	0	70	1	1	3	30	1	160	1	midlateral	0	0	0	1	0	0	1	1	0	1	1	1	1	0							6.5	9.8	12.5	8.06122	74	7.4	59	5.9	9.1	0.91	9.5	0.95	40.3	0.957895	256.003
30	CRT/30	0	1	1	1	56	1	1	3	37	1	140	1	lateral	1	0	1	1	0	1	1	1	0	1	1	1	0	0											82	8.2	70	7	11	1.1	11	1.1	29.5	1	385.119
31	CRT/31	0	0	0		72	1	1	3	23	1	160	0	midlateral	0	0	0	1	1	1	1	1	0	1	1	1	0	0											56	5.6	47	4.7	10	1	8.2	0.82	31.7	1.21951	164.871
32	CRT/32	0	0	0		63	0	1	3	31	1	180	0	lateral	1	0	0	0	1	1	1	0	1	1	0	0	0	1	1	0	0	0	0	0	6.6	5	9	14.2	67	6.7	62	6.2	8.2	0.82	7	0.7	16.4	1.17143	161.94
33	CRT/33	0	0	0	0	75	1	0	2	23	1	195	1	lateral	1	1	0	0	0	1	0	0	0	0	1	1	1	1	0	1	0	0	0	1	7	7.6	2.5	11.1842	89	8.9	80	8	10	1	8.5	0.85	19.5	1.17647	329.222
35	CRT/35	0	0	1		76	1	1	3	26	0	180	0	midlateral	0	0	0	0	0	1	1	1	0	1	1	1	0	0							6.9	5.2	4.7	7.88462	84	8.4	74	7.4	10	1	9.5	0.95	25.4	1.05263	330.349
36	CRT/36	0	0	0	0	60	1	1	3	38	1	120	1	lateral	1	1	1	0	1	1	1	1	1	1	1	1	1	1	1	0	1	0	0	1	8.2	10.9	10.5	5.75229	76	7.6	69	6.9	8.3	0.83	8.6	0.86	19.9	0.965116	228.693
38	CRT/38	0	0	0		83	1	1	3	21	1	200	0	lateral	1	0	0	0	1	1	1	1	0	0	1	1	1	0							4.6	3.5	5.6	20.2857	77	7.7	64	6.4	9.5	0.95	10	1	33	0.95	291.729
39	CRT/39	0	0	0		60	1	1	3	31	1	200	0	anterior	0	0	0	0	0	1	1	1	0	1	1	1	0	0							5.9	4.8	9.1	19.7917	86	8.6	72	7.2	11	1.1	10	1	32.6	1.1	383.78
40	CRT/40	0	0	1	1	59	1	1	3	21	1	120	1	inferolateral	0	1	1	0	1	1	1	1	0	1	1	1	0	1	1	0	0	0	0	1	4.7	8.9	7.7	8.48315	71	7.1	65	6.5	9.8	0.98	10	1	16.6	0.98	265.535
41	CRT/41	0	0	0		77	1	1	3	30	0	200	0	lateral	1	1	0	0	1	1	1	1	0	1	1	1	0	1	0	0	0	1	0	0	6.2	14.7		9.65986	67	6.7	56	5.6	8.2	0.82	6.8	0.68	34	1.20588	158.575
42	CRT/42	0	0	0	0	81	1	0	2	27	1	160	1	lateral	1	0	1	0	1	1	1	0	1	1	1	1	0	0							7.2	4.8	9.7	11.6667	71	7.1	60	6	9.3	0.93	9.5	0.95	31.9	0.978947	245.182
43	CRT/43	0	0	1	1	77	1	1	3	25	1	130	1	posterolateral	1	0	0	1	1	1	1	1	0	1	1	1	0	0							5.8	4.5	8.9	21.5556	72	7.2	63	6.3	12	1.2	8.6	0.86	25.9	1.39535	287.979
44	CRT/44	0	0	0		74	0	0	2	29	1	160	0	lateral	1	1	0	1	1	1	1	1	0	0	1	1	0	0							8.5	15.8	5.7	5.56962	63	6.3	48	4.8	8.3	0.83	11	1.1	45.8	0.754545	214.345
47	CRT/47	0	0	0		71	0	0	2	21	1	170	0	lateral	1	0	0	0	0	1	1	1	0	0	1	1	0	0							5.2	8.9	4.3	6.85393	85	8.5	79	7.9	8.1	0.81	8.5	0.85	16	0.952941	259.053
48	CRT/48	0	0	0	0	66	0	1	3	27	1	180	1	lateral	1	0	0	0	1	1	1	1	0	1	1	1	0	0							8.8	11.1	12.3	12.7027	76	7.6	61	6.1	8.6	0.86	10	1	38.6	0.86	265.987
54	CRT/54	0	0	0	0	68	1	1	3	26	1	180	1	lateral	1	0	0	0	0	0	1	1	0	1	0	0	0	1	0	1	0	0	0	1	6	10.3	8.3	4.1165	76	7.6	60	6	9.9	0.99	8.2	0.82	43.1	1.20732	254.878
55	CRT/55	0	1	1		83	1	1	3	22	0	170	0	posterolateral	1	1	0	1	1	1	1	1	0	1	1	1	0	1	1	0	1	0	0	1	4.8	6.9		12.1594	65	6.5	60	6	7.2	0.72	8.3	0.83	16.3	0.86747	159.996
56	CRT/56	0	0	0		54	1	1	3	42	1	180	0	midlateral	0	0		0	1	1	1	1	0	1	1	1	1	0							7.9	9.9	4.5	12.9293	89	8.9	70	7	8.2	0.82	9.5	0.95	40.1	0.863158	306.318
57	CRT/57	0	0	0	0	75	1	1	3	31	1	180	1	lateral	1	1	0	0	0	1	1	1	0	1	1	1	0	1	0	0	0	0	1	0	5.3	4.7	10.2	15.9574	76	7.6	65	6.5	20	2	11	1.1	28.2	1.81818	580.86
58	CRT/58	0	0	1		64	0	1	4	29	1	160	0	posterior	0	0	0	0	0	1	1	1	0	1	1	1	0	0							4.3	5.3	3.8	23.9623	86	8.6	79	7.9	5.6	0.56	8.6	0.86	16.1	0.651163	201.546
59	CRT/59	0	0	0		64	0	1	4	30	1	160	0	lateral	1	0	0	0	1	1	1	1	0	1	1	1	0	0											58	5.8	46	4.6	7.8	0.78	9.1	0.91	42	0.857143	155.086
61	CRT/61	0	0	0	0	61	1	1	3	29	1	160	1			1	0	1	1	1	1	1	0	1	1	1	0	0							5.1	8.5	5.8	9.05882	73	7.3	65	6.5	8.2	0.82	8.6	0.86	22.6	0.953488	214.076
62	CRT/62	0	0	0	0	79	1	1	3	22	1	130	1	lateral	1	0	0	0	0	1	1	1	0	1	1	1	0	0							6.6	9.6	6.3	9.16667	73	7.3	66	6.6	8.3	0.83	6	0.6	20.9	1.38333	165.145
63	CRT/63	1	1	1	1	63	0	1	3	23	1	160	1	posterolateral	1	0	1	0	0	0	0	0	0	1	1	1	0	0							3.8	6.7	3	11.4925	68	6.8	63		11		7.5		16
64	CRT/64	0	0	0		67	1	1	3	24	1	160	0	lateral	1	0	0	1	0	1	1	1	0	1	1	1	0	0							5.9	8	5.3	10.625	86	8.6	80	8	8.8	0.88	7.2	0.72	16.3	1.22222	247.469
65	CRT/65	0	0	0		70	1	1	3	30	1	140	0	lateral	1	0	0	1	0	1	1	0	1	0	1	1	0	0							6.1	7.8	4.2	9.35897	70	7	57	5.7	9.1	0.91	8.2	0.82	38.3	1.10976	211.162
67	CRT/67	0	0	0	0	46	1	1	3	36	1	140	1	midlateral	0	0	1	0	0	1	1	1	0	1	1	1	0	0							4.6	9	3.3	13	82	8.2	67	6.7	11	1.1	6.8	0.68	36.3	1.61765	276.25
68	CRT/68	0	0	0		56	1	1	3	24	1	130	0	posterolateral	1	0	1	0	0	0	1	1	0	1	1	1	0	0							5.6	4.2	7.8	30.9524	91	9.1	86	8.6	9	0.9	11	1.1	11.3	0.818182	384.898
73	CRT/73	0		0		72	1	1	3	20	1	130	0	lateral	1	1	0	0	1	1	1	1	0	1	1	1	0	0							6	7.9	9.5	11.3924	52	5.2	41	4.1	9.1	0.91	9.5	0.95	42.4	0.957895	152.769
76	CRT/76	0	0	0	0	67	0	1	3	35	1	180	1	lateral	1	1	0	0	1	1	1	1	0	1	0	0	0	0							7.3	8.8	11.1	15.6818
77	CRT/77	0	0	0	0	70	1	1	3	23	1	160	1	lateral	1	0	0	0	1	1	1	1	0	0	1	1	1	0							7.5	13.4	9.4	6.34328	74	7.4	59	5.9	12	1.2	6.9	0.69	39.5	1.73913	262.445
78	CRT/78	0	0	0	1	68	1	1	3	20	1	140	1	lateral	1	1	1	0	1	1	1	1	0	1	1	0	1	1	0	0	0	0	0	0	6.5	8.6	7.4		55	5.5	45	4.5	12	1.2	8.4	0.84	36.8	1.42857	190.871
81	CRT/81	1		1		66	1	1	3	25	1	140	0	lateral	1	0	0	0	0	1	1	1	0	0	1	1	0	0							7.1	6	4.2	22.1667	63	6.3	61		14		18		9
82	CRT/82	0	0	0	0	71	1	0	2	28	1	240	1	lateral	1	1	1	0	1	1	1	1	0	0	1	1	0	1	0	0	0	0	0	0	7.3	10.6	3.5	10.3774	70	7	57	5.7	13	1.3	9.8	0.98	38.7	1.32653	322.517
86	CRT/86	0	0	1	1	73	0	1	3	37	1	180	1	lateral	1	1	0	0	1	1	1	1	0	1	0	0	0	1	0	0	0	0	0	0	6.8	12	7.3	10.6667	77	7.7	67		17		12		26.3
87	CRT/87	0		0		63	0	1	3	22	1	180	0	lateral	1	0	0	0	0	1	1	1	0	1	0	0	0	0							5.2	8.2	8.5	10.6098	73	7.3	67	6.7	8.7	0.87	8.7	0.87	15.4	1	226.234
88	CRT/88	0		0		78	1	1	3	18	1	140	0	midlateral	0	1	1	0	0	1	1	1	0	1	0	0	0	1	0	0	0	0	0	0	4	3.3		28.4848	62	6.2	56	5.6	9.5	0.95	11	1.1	21.4	0.863636	229.453
93	CRT/93	0	0	0	0	73	1	1	4	28	1	180	1	midlateral	0	1	0	0	1	1	1	1	0	1	1	1	1	1	0	0	0	1	0	0	4.4	8.2	7.5	10.8537	67	6.7	56	5.6	11	1.1	9.9	0.99	32.3	1.11111	264.891
96	CRT/96	0		0		71	1	1	3	24	1	160	0	posterolateral	1	0	0	0	0	1	1	1	0	1	1	1	0	0							5.4	8.8	7.6	6.25	74	7.4	61	6.1	10	1	9.1	0.91	35.4	1.0989	266.762
97	CRT/97	0	0	0	0	64	1	1	3	31	1	180	1	posterolateral	1	1	0	1	1	1	1	0	1	1	1	1	0	1	0	0	0	0	0	0	6.9	11.1	7.6	14.0541	80	8	63	6.3	7.8	0.78	9.6	0.96	42.4	0.8125	257.377
99	CRT/99	0		0		64	1	1	3	27	1	240	0	lateral	1	1	0	0	1	1	1	1	0	1	1	1	0	1	0	0	0	1	0	0	5.2	10.7	7.5	8.69159	84	8.4	76	7.6	15	1.5	16	1.6	19.8	0.9375	673.264
103	CRT/103	0		0		55	1	1	4	41	1	150	0	midlateral	0	1	1	1	1	1	1	1	0	1	1	1	0	0							5.9	5.6	6.2	31.4286	71	7.1	62	6.2	13	1.3	9.2	0.92	26.9	1.41304	316.241
104	CRT/104	1		1		80	1	1	3	21	1	130	0	midlateral	0	1	0	0	1	1	1	1	0	0	1	1	0	1	0	0	0	1	0	0	4.1	8.8	4	6.93182	77	7.7	60		14		11		43.1
107	CRT/107	0		0		67	1	1	3	27	0	220	0	lateral	1	1	0	1	0	1	1	1	0	1	1	1	1	1	0	0	0	0	0	0	5.6	13.2		4.37879	77	7.7	62	6.2	11	1.1	11	1.1	38.6	1	351.356
108	CRT/108	0	0	0	0	82	1	1	3	27	1	200	1	posterolateral	1	0	1	0	0	1	1	1	0	0	1	1	0	0							1.8	6.2	2.4	16.4516	76	7.6	64	6.4	9.7	0.97	9.4	0.94	25.6	1.03191	277.215
111	CRT/111	0	0	0	0	77	0	1	3	32	1	160	1	midlateral	0	1	0	0	1	0	1	0	1	0	1	1	0	1	0	0	0	0	0	0	5.6	3.5	8.5	22.2857	65	6.5	55	5.5	9.8	0.98	9.8	0.98	31.2	1	229.747
112	CRT/112	1	1	1	1	71	1	1	4	29	1	140	1	posterolateral	1	1	0	0	0	0	1	1	0	0	1	1	1	1	0	0	0	1	1	0	4.7	7	4.6	15.7143	82	8.2	73		9.6		13		22.5
115	CRT/115	0	0	0	0	74	1	1	3	26	1	180	1	midlateral	0	1	0	0	0	1	1	0	1	1	0	0	0	1	0	0	0	1	0	0	4.7	5.9	3.3	13.5593	86	8.6	67	6.7	7.8	0.78	6	0.6	43.5	1.3	191.562
116	CRT/116	0	1	0	1	71	1	1	3	28	1	180	1	lateral	1	1	0	1	0	1	1	0	1	1	1	1	0	1	1	0	1	0	0	0	6.4	9.5	12	10.3158	75	7.5	68	6.8	6.8	0.68	8.7	0.87	20.1	0.781609	195.418
117	CRT/117	0		0		72	0	1	3	26	1	140	0	midlateral	0	0	0	1	0	1	1	1	0	1	1	1	0	0							5.5	6	8.8	10	72	7.2	63	6.3	11	1.1	10	1	24.4	1.1	296.577
119	CRT/119	0		0		66	0	1	3	28	1	180	0	posterolateral	1	0	0	0	1	1	1	1	0	1	1	1	0	0							4.3	9.2	6.1	14.0217	88	8.8	79	7.9	10	1	8.4	0.84	21	1.19048	321.314
124	CRT/124	0	0	0	0	70	1	1	3	28	1	160	1	lateral	1	0	0	1	1	1	1	1	0	1	1	1	0	1	0	0	0	0	0	0	6.8	7.2	13.7	10.8333	63	6.3	51	5.1	8.8	0.88	11	1.1	37	0.8	222.849
125	CRT/125	0	0	0	1	62	1	1	3	30	0	160	1	lateral	1	1	0	0	1	1	1	0	1	1	1	1	1	1	0	0	0	0	0	0	6.1	10.9	5	9.54128	84	8.4	70	7	13	1.3	13	1.3	33.2	1	515.288
126	CRT/126	0		1		36	1	1	3	35	1	160	0	posterolateral	1	1	0	1	1	1	1	1	0	1	1	1	0	1							5.3	8.9		12.1348	81	8.1	75	7.5	10	1	9	0.9	17	1.11111	301.159
131	CRT/131	0	0	0	0	35	1	0	2	22	1	186	1	lateral	1					1	1	1	0	1	0	0	0	1	0	0	0	1	0	0	5.9	7.8	7.6	8.33333	71	7.1	63	6.3	13	1.3	8.2	0.82	23.7	1.58537	294.792
132	CRT/132	0		0		76	0	0	2	25	1	160	0	lateral	1	0	0	0	1	1	1	0	1	0	1	1	0	0							8.7	11.5	7.7	10.5217	72	7.2	62	6.2	12	1.2	9.4	0.94	28.6	1.2766	305.249
134	CRT/134	0		0		57	1	1	3	24	1	200	0	lateral	1	0	0	0	1	1	1	1	0	1	1	1	0	0							3.9	6.8	5.9	5.14706	66	6.6	57	5.7	8	0.8	11	1.1	27.6	0.727273	224.056
135	CRT/135	0		0		42	1	0	2	28	1	160	0	lateral	1	0	0	0	0	1	1	0	1	1	0	0	0	0							9.2	9.7	8.7	11.4433	67	6.7	53	5.3	9.8	0.98	7.6	0.76	42.3	1.28947	200.045
137	CRT/137	0		1		74	1	1	3	22	1	160	0	lateral	1	1	1	0	0	1	1	1	0	1	1	1	0	1											72	7.2	60	6	9.9	0.99	8.6	0.86	32.9	1.15116	244.045
138	CRT/138	0		1		59	0	1	3	22	1	166	0	lateral	1	1	1	1	0	1	1	1	0	1	1	1	0	1	0	0	0	1	0	0	6.3	8	6	18.5					12		9
139	CRT/139	0		0		63	1	1	3	24	1	200	0	lateral	1	1	1	0	0	1	0	0	0	1	1	1	0	1	0	0	0	0	0	0	5.1	9.6	4.4	13.6458	84	8.4	73	7.3	13	1.3	12	1.2	26	1.08333	485.36
141	CRT/141	0		1		73	1	1	3	29	1	160	0	lateral	1	1	0	0	0	1	1	0	1	1	1	1	0	1							4.2	11.3		11.4159	84	8.4	74	7.4	6.2	0.62	5.8	0.58	25.2	1.06897	143.996
151	CRT/151	0		0		80	1	1	3	29	1	200	0	midlateral	0	1	0	1	1	1	1	1	0	0	0	0	0	1	0	0	0	1	0	0	6.4	7.9	5.3	6.32911	75	7.5	62	6.2	14	1.4	8	0.8	35.4	1.75	338.069
154	CRT/154	0		0		70	1	1	4	27	1	160	0	lateral	1	1	1	0	0	1	1	1	0	0	0	0	0	1	0	0	0	0	0	0	6.5	12.5	5.7	6.48	78	7.8	63	6.3	11	1.1	8.2	0.82	37.8	1.34146	290.099
160	CRT/160	1	1	1	1	67	0	1	3	31	1	160	1	lateral	1	1	0	1	0	0	1	1	0	1	1	0	1	1	0	0	0	1	0	1	4.2	9.3	9.2	5.69892	70	7	61		11		15		27.1
163	CRT/163	0		0		67	1	1	3	32	1	100	0	lateral	1	0	0	0	0	1	1	1	0	1	1	1	0	0							4.6	8.5	6.9		88	8.8	78	7.8	10	1	9.2	0.92	24.9	1.08696	344.09
164	CRT/164	0		0		67	1	1	3	26	0	174	0	lateral	1	0	1	1	0	1	1	0	1	1	1	1	0	0							5.6	11.6	4.6	7.58621	73	7.3	56	5.6	13	1.3	9.3	0.93	44.8	1.39785	331.698
166	CRT/166	1	1	1	1		1	1	3	23	0	160	1	lateral	1	0	1	0	0	1	1	1	0	1	1	1	0	1	0	0	0	1	0	0	5.5	15.9		5.84906	66	6.6	62		15		10		14.9
171	CRT/171	0		0		53	1	1	3	18	1	160	0	lateral	1	0	0	0	0	1	1	1	0	1	1	1	0	0							6.6	10.6	4.8	3.96226	67	6.7	54	5.4	8.7	0.87	9.3	0.93	39	0.935484	210.789
172	CRT/172	0	0	1	1	73	1	1	3	28	0	200	1	lateral	1	1	0	1	0	1	1	1	0	1	1	1	0	1	0	0	0	0	0	0	5.8	8.2	5.8	11.2195	68	6.8	59	5.9	11	1.1	11	1.1	26.5	1	292.696
175	CRT/175	0		0		66	1	1	3	35	1	120	0	posterolateral	1	1	0	1	1	1	1	1	0	1	0	0	0	1							10.2	6.8	12.3	9.70588	80	8	66	6.6	10	1	12	1.2	34.6	0.833333	371.525
176	CRT/176	0	0	1	1	58	1	1	4	26	1	200	1	lateral	1	1	0	1	1	1	1	1	0	1	1	1	0	1	0	0	0	1	0	1	4.1	6.7	3.5	9.85075	73	7.3	67	6.7	8.8	0.88	11.5	1.15		0.765217	287.305
178	CRT/178	0	0	0	0	70	0	1	3	29	1	160	1	midlateral	0	0	0	0	1	1	1	1	0	0	1	1	0	0							6.4	14	7.5	7.07143	87	8.7	75	7.5	11	1.1	9.7	0.97	28.5	1.13402	381.468
179	CRT/179	0		0		66	1	1	3	30	1	160	0	lateral	1	1	0	0	0	1	1	1	0	0	0	0	0	1	0	0	0	1	0	1	9.4	8.6	11	11.5116	81	8.1	68	6.8	8.2	0.82	8.7	0.87	33.2	0.942529	249.836
180	CRT/180	0		0		53	1	1	3	32	1	140	0	anterolateral	0	0	1	1	0	1	0	0	0	1	1	1	0	0							6.2	10	7.5	9.6	65	6.5	57	5.7	11	1.1	10	1	25.9	1.1	255.174
181	CRT/181	0	0	0	0	63	1	1	4	31	1	184	1	posterolateral	1	1	1	1	1	1	1	0	1	0	1	1	0	1	1	0	1	1	0	0		5		29.2	72	7.2	66	6.6	13	1.3	13	1.3	18.6	1	410.424
[truncated: 185 more columns]
